# Supplementary material for: Neuropilin-1 Knockout and Rescue Confirms Its Role to Promote Metastasis in MDA-MB-231 Breast Cancer Cells
Source: Int J Mol Sci. 2023 Apr 25;24(9):7792. doi: 10.3390/ijms24097792 (PMC10178772; doi:10.3390/ijms24097792)
Supplement: Supplementary file 1 [file ijms-24-07792-s001.zip]

Archive with 1 entries (1 files):
- ijms-2303941-supplementary.pdf
